# Supplementary material for: FAK auto-phosphorylation site tyrosine 397 is required for development but dispensable for normal skin homeostasis
Source: PLoS One. 2018 Jul 12;13(7):e0200558. doi: 10.1371/journal.pone.0200558 (PMC6042779; doi:10.1371/journal.pone.0200558)
Supplement: S1 Dataset — (XLSX) [file pone.0200558.s003.xlsx]

## Sheet: Sheet2
S1 Dataset (Heim et al.)
List of genes induced by FAK variants as determined by total RNA sequencing.
				Ratio
Rank	Chr	GeneID	GeneName	KO / WT	Y397F / WT	Y397E / WT
1	chr5	ENSMUSG00000031558	Slit2	0.0879802	0.260223	0.669145
2	chr5	ENSMUSG00000029304	Spp1	0.135417	0.572917	1.15625
3	chr13	ENSMUSG00000021614	Vcan	0.180918	0.622262	0.766348
4	chr17	ENSMUSG00000024087	Cyp1b1	0.185764	0.382436	0.815923
5	chr3	ENSMUSG00000027832	Ptx3	0.219346	0.583787	0.909401
6	chr13	ENSMUSG00000021214	Akr1c18	0.219858	0.652482	0.741135
7	chr6	ENSMUSG00000061353	Cxcl12	0.229079	0.463476	0.866346
8	chr9	ENSMUSG00000031965	Tbx20	0.247565	0.729437	1.15246
9	chr5	ENSMUSG00000029337	Fgf5	0.291248	0.77977	1.12231
10	chr4	ENSMUSG00000028246	Faxc	0.31449	0.734243	0.814165
11	chr12	ENSMUSG00000044548	Dact1	0.341176	0.776471	0.840336
12	chr6	ENSMUSG00000092035	Peg10	0.386177	0.898721	0.938221
13	chr5	ENSMUSG00000029211	Gabra4	0.389516	0.832354	1.10062
14	chr7	ENSMUSG00000051457	Spn	0.398722	0.848574	1.28564
15	chr6	ENSMUSG00000035357	Pdzrn3	0.411068	0.890485	1.15204
16	chr2	ENSMUSG00000062661	Ncs1	0.417533	0.755126	0.916196
17	chr11	ENSMUSG00000017724	Etv4	0.41755	0.86824	1.06217
18	chr17	ENSMUSG00000023800	Tiam2	0.45004	0.766587	1.21503
19	chr6	ENSMUSG00000002897	Il17ra	0.452256	0.810073	0.899265
20	chr2	ENSMUSG00000040152	Thbs1	0.455251	0.642379	1.00803
21	chr9	ENSMUSG00000039542	Ncam1	0.461063	0.415328	0.766378
22	chr13	ENSMUSG00000021699	Pde4d	0.474708	0.715953	0.856031
23	chr13	ENSMUSG00000048376	F2r	0.477345	0.93367	1.16799
24	chr17	ENSMUSG00000038677	Scube3	0.479778	0.709754	1.06265
25	chr3	ENSMUSG00000027996	Sfrp2	0.482689	0.881003	0.943266
26	chr19	ENSMUSG00000024803	Ankrd1	0.484274	0.728544	0.985465
27	chr2	ENSMUSG00000026980	Ly75	0.493305	0.913588	1.049
28	chr6	ENSMUSG00000038388	Mpp6	0.493604	0.867225	0.857815
29	chr17	ENSMUSG00000039153	Runx2	0.494186	0.826308	1.15879
30	chr9	ENSMUSG00000025650	Col7a1	0.497619	0.690476	1.12381
31	chr2	ENSMUSG00000101859	Gm29233	0.500743	0.67162	0.964339
32	chr12	ENSMUSG00000019256	Ahr	0.50211	0.70211	0.8
33	chr9	ENSMUSG00000032076	Cadm1	0.502966	0.887166	1.00431
34	chr3	ENSMUSG00000027955	Fam198b	0.505848	0.905355	1.0711
35	chr10	ENSMUSG00000037990	Sh3rf3	0.511366	0.900398	1.13311
36	chr10	ENSMUSG00000008398	Elk3	0.511803	0.704936	0.871245
37	chr6	ENSMUSG00000030268	Bcat1	0.513453	0.893549	0.886745
38	chr7	ENSMUSG00000030468	Siglecg	0.526639	0.536885	0.797131
39	chr5	ENSMUSG00000029334	Prkg2	0.537634	0.591398	0.88172
40	chr8	ENSMUSG00000033192	Lpcat2	0.538739	0.665766	0.644144
41	chr5	ENSMUSG00000028883	Sema3a	0.552915	0.864126	1.1565
42	chr5	ENSMUSG00000029581	Fscn1	0.563233	0.799788	0.939103
43	chr15	ENSMUSG00000005124	Wisp1	0.567922	0.959154	0.957926
44	chr16	ENSMUSG00000022952	Runx1	0.572072	0.637387	0.774775
45	chr10	ENSMUSG00000063760	Rnf217	0.578466	0.887097	1.01264
46	chr1	ENSMUSG00000048960	Prex2	0.58027	0.921149	1.10827
47	chr2	ENSMUSG00000026657	Frmd4a	0.591577	0.917611	1.13124
48	chr2	ENSMUSG00000027230	Creb3l1	0.595494	0.846209	1.11266
49	chr2	ENSMUSG00000048482	Bdnf	0.619227	0.898392	1.06808
50	chr3	ENSMUSG00000028195	Cyr61	0.629895	0.826267	1.09815
51	chr5	ENSMUSG00000072612	Gm10382	0.633455	0.606909	0.887455
52	chr15	ENSMUSG00000022479	Vdr	0.634966	0.751139	1.37073
53	chr11	ENSMUSG00000020387	Jade2	0.649174	0.86103	0.881681
54	chr2	ENSMUSG00000026825	Dnm1	0.673648	0.892458	1.05936
55	chr17	ENSMUSG00000023942	Slc29a1	0.677258	0.943015	1.0897
56	chr8	ENSMUSG00000025591	Tma16	0.681397	0.943855	0.959167
57	chr13	ENSMUSG00000037946	Fgd3	0.68188	0.874829	0.968844
58	chr15	ENSMUSG00000022146	Osmr	0.682831	0.859327	1.13062
59	chr9	ENSMUSG00000097111	Peak1os	0.687448	0.835983	0.991213
60	chr7	ENSMUSG00000008734	Gprc5b	0.690016	0.917018	1.01395
61	chr2	ENSMUSG00000027204	Fbn1	0.695538	0.907876	0.952366
62	chr4	ENSMUSG00000045349	Sh2d5	0.711158	0.855226	1.30862
63	chr6	ENSMUSG00000015766	Eps8	0.717543	0.939156	1.04732
64	chr11	ENSMUSG00000018474	Chd3	0.721568	0.952531	1.04144
65	chrX	ENSMUSG00000040990	Sh3kbp1	0.727241	0.918258	1.14765
66	chr11	ENSMUSG00000020427	Igfbp3	0.735477	0.939854	1.03509
67	chr13	ENSMUSG00000041773	Enc1	0.73616	0.967814	1.11654
68	chr8	ENSMUSG00000001909	Trmt1	0.742696	0.922492	0.977058
69	chr18	ENSMUSG00000024304	Cdh2	0.744847	0.968827	1.11074
70	chr6	ENSMUSG00000016487	Ppfibp1	0.746556	0.90216	0.979203
71	chr6	ENSMUSG00000000184	Ccnd2	0.750571	0.921662	0.993139
72	chr5	ENSMUSG00000015652	Steap1	0.751837	0.865178	1.07462
73	chr8	ENSMUSG00000014907	Naf1	0.753579	0.959515	0.982007
74	chr13	ENSMUSG00000005397	Nid1	0.758282	0.926943	1.17803
75	chr4	ENSMUSG00000051279	Gdf6	0.764037	0.668449	0.646056
76	chr3	ENSMUSG00000039103	Nexn	0.766667	0.921429	1.19416
77	chr2	ENSMUSG00000027185	Nat10	0.76891	0.968036	1.10187
78	chr6	ENSMUSG00000038279	Nop2	0.773095	0.96346	1.03488
79	chr3	ENSMUSG00000027660	Skil	0.773588	0.963762	1.00339
80	chr9	ENSMUSG00000041506	Rrp9	0.780911	0.952967	1.10316
81	chr8	ENSMUSG00000031740	Mmp2	0.781706	0.729114	0.638148
82	chr6	ENSMUSG00000030188	Magohb	0.783532	0.908856	1.02408
83	chr2	ENSMUSG00000005087	Cd44	0.786999	0.886988	1.23811
84	chr6	ENSMUSG00000003153	Slc2a3	0.79029	0.957342	0.990037
85	chr11	ENSMUSG00000025162	Csnk1d	0.791481	0.95164	0.965773
86	chr18	ENSMUSG00000001473	Tubb6	0.797409	0.95614	1.10915
87	chr5	ENSMUSG00000008348	Ubc	0.80173	0.697172	0.900339
88	chr8	ENSMUSG00000001300	Efnb2	0.802332	0.945543	1.16634
89	chr8	ENSMUSG00000033751	Gadd45gip1	0.820339	0.952983	1.03058
90	chr1	ENSMUSG00000026193	Fn1	0.826227	0.994655	1.21724
91	chr10	ENSMUSG00000020032	Nuak1	0.828392	0.898355	1.09326
92	chr17	ENSMUSG00000019487	Trip10	0.840786	0.973451	1.12346
93	chr15	ENSMUSG00000000489	Pdgfb	0.846367	0.603993	0.8264
94	chr16	ENSMUSG00000068196	Col8a1	0.866001	0.73866	0.841864
95	chr3	ENSMUSG00000045328	Igfbp4	0.881713	0.972581	1.00974
96	chr12	ENSMUSG00000034157	Adamts5	0.886484	0.860232	0.938739
97	chr4	ENSMUSG00000037306	Man1c1	0.889811	0.849456	1.14253
98	chr8	ENSMUSG00000049577	Zfpm1	0.908996	0.879514	1.0278
99	chr9	ENSMUSG00000062867	Fez2	0.916311	0.930919	1.08025
100	chr17	ENSMUSG00000033855	Ston1	0.926961	0.972258	1.11975
101	chr6	ENSMUSG00000004263	Atn1	0.928441	0.97074	1.07828
102	chr16	ENSMUSG00000086324	Gm15564	1.22642	1.44573	1.4405
103	chrX	ENSMUSG00000051228	Nyx	1.27073	1.54484	1.45178
104	chr9	ENSMUSG00000090639	Gm20425	1.30001	1.33713	1.22133
105	chr8	ENSMUSG00000039960	Rhou	1.30385	1.25435	1.17055
106	chr11	ENSMUSG00000042363	Lgalsl	1.32075	1.37769	1.38212
107	chr14	ENSMUSG00000044285	Gm1821	1.37919	1.92617	1.98322
108	chr4	ENSMUSG00000060206	Zfp462	1.40027	1.26022	1.22694
109	chr18	ENSMUSG00000038524	Fchsd1	1.42009	1.35941	1.37323
110	chr10	ENSMUSG00000019929	Dcn	1.42467	1.26998	1.19424
111	chr9	ENSMUSG00000032554	Trf	1.43576	1.43156	1.26273
112	chr4	ENSMUSG00000039967	Zfp292	1.44189	1.27496	1.32003
113	chrX	ENSMUSG00000025037	Maoa	1.45509	1.27528	1.21664
114	chr4	ENSMUSG00000041351	Rap1gap	1.46311	1.38807	1.17206
115	chr9	ENSMUSG00000032186	Tmod2	1.46824	1.6127	1.23288
116	chr4	ENSMUSG00000086320	Gm12840	1.47048	1.31233	1.27002
117	chr6	ENSMUSG00000097815	Gm26809	1.47141	1.24907	1.23327
118	chr8	ENSMUSG00000031517	Gpm6a	1.49265	1.33435	1.19341
119	chr3	ENSMUSG00000093656	Gm20628	1.49787	1.88085	1.86809
120	chr5	ENSMUSG00000029673	Auts2	1.50855	1.44197	1.40492
121	chr5	ENSMUSG00000039765	Cc2d2a	1.52592	1.64475	1.42099
122	chr3	ENSMUSG00000050936	Hist2h2bb	1.52752	1.86239	1.90826
123	chr8	ENSMUSG00000031788	Kifc3	1.53892	1.28101	1.23193
124	chr4	ENSMUSG00000028832	Stmn1	1.54246	1.28037	1.29332
125	chr4	ENSMUSG00000066150	Slc31a1	1.54315	1.26932	1.2328
126	chrX	ENSMUSG00000057000	Nxf3	1.55546	1.43607	1.11064
127	chr19	ENSMUSG00000024998	Plce1	1.55769	1.30743	1.24788
128	chr9	ENSMUSG00000034898	Filip1	1.55912	1.37147	1.38368
129	chr13	ENSMUSG00000097582	Gm26527	1.56881	1.36391	1.27778
130	chr7	ENSMUSG00000002985	Apoe	1.56954	1.39075	1.32618
131	chr9	ENSMUSG00000032549	Rab6b	1.57047	1.30825	1.2408
132	chr13	ENSMUSG00000042082	Arsb	1.58654	1.3592	1.27953
133	chr9	ENSMUSG00000062257	Opcml	1.59021	1.55397	1.4441
134	chr16	ENSMUSG00000061751	Kalrn	1.608	1.63496	1.62102
135	chr5	ENSMUSG00000036596	Cpz	1.62204	1.44453	1.42846
136	chr19	ENSMUSG00000092267	Gm20417	1.63831	1.49821	1.67262
137	chrX	ENSMUSG00000050071	Bex1	1.63891	1.4157	1.02526
138	chr5	ENSMUSG00000034687	Fras1	1.64267	1.36046	1.20396
139	chr7	ENSMUSG00000006651	Aplp1	1.64537	1.28696	1.23189
140	chr4	ENSMUSG00000041120	Nbl1	1.65592	1.39854	1.37796
141	chr19	ENSMUSG00000092341	Malat1	1.67702	1.49074	1.60036
142	chr19	ENSMUSG00000038843	Gcnt1	1.68746	1.29126	1.18873
143	chr13	ENSMUSG00000021213	Akr1c13	1.70673	1.63301	4.54647
144	chr13	ENSMUSG00000021477	Ctsl	1.7151	1.32149	1.17729
145	chrX	ENSMUSG00000052854	Nrk	1.73581	2.03275	3.12009
146	chr11	ENSMUSG00000018427	Ypel2	1.73713	1.33066	1.28308
147	chr14	ENSMUSG00000025545	Clybl	1.74251	1.5479	1.49102
148	chr19	ENSMUSG00000102349	RP24-458F14.4	1.74305	1.59358	1.65781
149	chr18	ENSMUSG00000049090	Zadh2	1.74456	1.27454	1.25587
150	chr9	ENSMUSG00000040111	Gramd1b	1.75218	1.32844	1.40535
151	chr7	ENSMUSG00000051910	Sox6	1.75913	1.65623	1.18195
152	chr4	ENSMUSG00000028245	Nsmaf	1.75977	1.30856	1.33463
153	chr1	ENSMUSG00000025915	Sgk3	1.76841	1.78359	1.17594
154	chr6	ENSMUSG00000079654	Prrt4	1.77348	1.57873	1.27486
155	chr15	ENSMUSG00000022562	Oplah	1.77503	1.3051	1.34217
156	chr8	ENSMUSG00000097654	Gm26714	1.80222	1.49197	1.19159
157	chr14	ENSMUSG00000022108	Itm2b	1.82259	1.37214	1.34014
158	chr7	ENSMUSG00000074227	Spint2	1.82404	1.4404	1.50676
159	chr16	ENSMUSG00000008393	Carhsp1	1.84036	1.28021	1.20412
160	chr8	ENSMUSG00000056313	1810011O10Rik	1.85028	1.40186	1.19106
161	chr6	ENSMUSG00000047420	Fam180a	1.85621	1.30579	0.966273
162	chr9	ENSMUSG00000032289	Thsd4	1.8582	1.40802	1.45207
163	chr14	ENSMUSG00000022037	Clu	1.89286	1.42021	1.55129
164	chr10	ENSMUSG00000001435	Col18a1	1.91202	1.4251	1.49981
165	chrX	ENSMUSG00000058254	Tspan7	1.91429	1.38156	1.27075
166	chr3	ENSMUSG00000028132	Tmem56	1.91909	1.58037	1.46764
167	chr3	ENSMUSG00000044468	Fam46c	1.92704	1.41495	1.28556
168	chr18	ENSMUSG00000046727	Cystm1	1.96106	1.33556	1.41166
169	chr4	ENSMUSG00000029053	Prkcz	1.96324	1.40828	1.40828
170	chr17	ENSMUSG00000023966	Rsph9	1.97122	1.8777	1.63309
171	chr12	ENSMUSG00000025321	Itgb8	1.97691	1.41493	1.1439
172	chr19	ENSMUSG00000006457	Actn3	1.99096	1.45916	1.3203
173	chr6	ENSMUSG00000030352	Tspan9	2.00089	1.30698	1.33166
174	chr12	ENSMUSG00000021238	Aldh6a1	2.00417	1.4679	1.38328
175	chr4	ENSMUSG00000040128	Pnrc1	2.02294	1.3392	1.26309
176	chr19	ENSMUSG00000043531	Sorcs1	2.03585	2.26226	2.41132
177	chr4	ENSMUSG00000028456	Unc13b	2.06605	1.35573	1.24571
178	chr16	ENSMUSG00000062901	Klhl24	2.08977	1.38227	1.26198
179	chr16	ENSMUSG00000057880	Abat	2.09489	1.71533	1.37226
180	chr14	ENSMUSG00000022203	Efs	2.1125	1.99375	1.45625
181	chr11	ENSMUSG00000006127	Inpp5k	2.11451	1.37547	1.29935
182	chr4	ENSMUSG00000028243	Ubxn2b	2.12148	1.36102	1.30817
183	chr1	ENSMUSG00000026380	Tfcp2l1	2.13198	1.36126	1.6374
184	chr4	ENSMUSG00000057751	Megf6	2.17045	1.42551	1.43604
185	chr19	ENSMUSG00000025092	Hspa12a	2.19654	1.7797	1.82073
186	chr4	ENSMUSG00000028943	Espn	2.20882	1.41505	1.51924
187	chr4	ENSMUSG00000028412	Slc44a1	2.21326	1.3283	1.25884
188	chr15	ENSMUSG00000047497	Adamts12	2.2238	2.35262	1.61354
189	chr19	ENSMUSG00000060224	Pyroxd2	2.26087	1.59348	1.41957
190	chr18	ENSMUSG00000036880	Acaa2	2.27491	1.44079	1.28744
191	chr2	ENSMUSG00000015090	Ptgds	2.28174	1.46882	1.53786
192	chr10	ENSMUSG00000020086	H2afy2	2.28823	1.51962	1.0008
193	chr3	ENSMUSG00000027985	Lef1	2.28861	2.0557	1.86582
194	chr9	ENSMUSG00000057969	Sema3b	2.29241	1.38544	1.13153
195	chr4	ENSMUSG00000028211	Trp53inp1	2.2935	1.55858	1.42517
196	chr9	ENSMUSG00000032816	Igdcc4	2.31723	1.42597	1.40103
197	chr9	ENSMUSG00000032377	Plscr4	2.38063	1.67112	1.74124
198	chr19	ENSMUSG00000024867	Pip5k1b	2.38462	2.18462	1.80385
199	chr1	ENSMUSG00000019230	Lhx9	2.45599	1.54262	1.29106
200	chr4	ENSMUSG00000055761	Nkain3	2.46087	1.48152	1.45109
201	chr6	ENSMUSG00000030340	Scnn1a	2.46361	1.49955	1.26235
202	chr4	ENSMUSG00000066113	Adamtsl1	2.47475	1.6633	1.7138
203	chrX	ENSMUSG00000047844	Bex4	2.48031	1.68504	1.1916
204	chr4	ENSMUSG00000039005	Tlr4	2.51201	1.37229	1.21207
205	chr16	ENSMUSG00000022505	Emp2	2.51751	1.39492	1.1853
206	chr19	ENSMUSG00000006435	Neurl1a	2.53835	1.53111	1.8191
207	chr8	ENSMUSG00000031790	Mmp15	2.57692	1.78718	2.06923
208	chr7	ENSMUSG00000002980	Bcam	2.58684	1.35257	1.31707
209	chr11	ENSMUSG00000000594	Gm2a	2.60076	1.30286	1.27181
210	chr1	ENSMUSG00000045968	Teddm2	2.63529	1.77059	1.06471
211	chr3	ENSMUSG00000027978	Prss12	2.68187	1.50844	1.08288
212	chr19	ENSMUSG00000083282	Ctsf	2.75603	1.46121	0.949138
213	chr16	ENSMUSG00000049436	Upk1b	2.82397	1.35105	1.12408
214	chr9	ENSMUSG00000032246	Calml4	2.87154	1.66751	1.30479
215	chr12	ENSMUSG00000021087	Rtn1	2.88091	1.84176	1.47798
216	chr3	ENSMUSG00000028121	Bcar3	2.93597	1.5	1.32643
217	chr9	ENSMUSG00000049556	Lingo1	2.94151	1.41384	0.901887
218	chr14	ENSMUSG00000003469	Phyhip	3.07988	1.63314	0.89645
219	chr13	ENSMUSG00000044164	Rnf182	3.08483	2.38817	1.68123
220	chr6	ENSMUSG00000047735	Samd9l	3.09805	1.48353	1.00599
221	chr5	ENSMUSG00000029675	Eln	3.20746	1.45056	1.18339
222	chr7	ENSMUSG00000053522	Lgals7	3.27399	1.52712	1.47705
223	chr4	ENSMUSG00000066152	Slc31a2	3.34667	1.39014	1.36638
224	chr10	ENSMUSG00000062866	Phactr2	3.38136	3.01695	2.64407
225	chr5	ENSMUSG00000041609	Ccdc64	3.41997	1.58251	1.43399
226	chr10	ENSMUSG00000071369	Map3k5	3.50932	1.84265	1.12836
227	chrX	ENSMUSG00000085139	A730046J19Rik	3.57143	2.15038	n.d.
228	chr17	ENSMUSG00000063011	Msln	3.57973	1.30336	0.986765
229	chr8	ENSMUSG00000053886	Sh2d4a	3.6792	1.80451	1.40351
230	chr12	ENSMUSG00000006360	Crip1	3.72574	1.38092	1.14074
231	chr15	ENSMUSG00000023047	Amhr2	3.73558	1.78237	1.76061
232	chr15	ENSMUSG00000022358	Fbxo32	3.79673	1.66303	1.35471
233	chr6	ENSMUSG00000068748	Ptprz1	3.9639	1.71156	2.41544
234	chr5	ENSMUSG00000044017	Gpr133	4.14527	1.59377	1.26889
235	chr7	ENSMUSG00000057092	Fxyd3	4.16667	1.88384	1.79798
236	chr11	ENSMUSG00000018919	Tm4sf5	4.32162	1.56351	2.17162
237	chr2	ENSMUSG00000002100	Mybpc3	4.36394	1.59624	2.03097
238	chr5	ENSMUSG00000001739	Cldn15	4.36721	1.57317	1.22122
239	chr14	ENSMUSG00000021792	Fam213a	4.44672	2.41189	0.786885
240	chr1	ENSMUSG00000026640	Plxna2	4.52482	1.81915	0.984043
241	chr2	ENSMUSG00000087293	Gm14341	4.56552	1.66897	1.00345
242	chr17	ENSMUSG00000023886	Smoc2	4.73336	1.83444	1.11189
243	chr16	ENSMUSG00000022656	Pvrl3	4.7357	1.54438	1.01183
244	chr3	ENSMUSG00000028024	Enpep	4.75052	1.97282	1.95192
245	chr1	ENSMUSG00000038305	Spats2l	4.75472	3.36981	3.55094
246	chr2	ENSMUSG00000027574	Nkain4	4.76795	1.51736	1.08797
247	chr6	ENSMUSG00000030157	Clec2d	4.88636	2.33333	n.d.
248	chr6	ENSMUSG00000045725	Prr15	4.91489	1.77872	1.43404
249	chr11	ENSMUSG00000018845	Unc45b	4.93161	1.56211	1.84008
250	chr1	ENSMUSG00000026185	Igfbp5	5.55741	2.14206	1.23704
251	chr7	ENSMUSG00000095115	Itpripl2	5.83486	1.59786	2.25841
252	chr9	ENSMUSG00000037419	Endod1	5.85943	1.62811	1.24733
253	chr15	ENSMUSG00000023039	Krt7	5.91275	1.69246	1.16499
254	chr19	ENSMUSG00000071604	Fam189a2	5.95227	1.80907	1.63962
255	chr2	ENSMUSG00000038844	Kif16b	6.04813	2.16578	1.48663
256	chr15	ENSMUSG00000043501	Lgals2	6.50841	1.64482	1.08592
257	chr7	ENSMUSG00000060962	Dmkn	7.02128	1.83404	1.60851
258	chr6	ENSMUSG00000029847	2010107G12Rik	7.03286	2.15962	1.12207
259	chr10	ENSMUSG00000006342	Susd2	7.11409	1.94631	1.62416
260	chr4	ENSMUSG00000028989	Angptl7	7.32041	1.73385	1.323
261	chr7	ENSMUSG00000031075	Ano1	7.32113	1.83527	1.0782
262	chr10	ENSMUSG00000019846	Lama4	7.95082	3.32787	n.d.
263	chr1	ENSMUSG00000067158	Col4a4	8.27888	2.2988	1.35857
264	chr5	ENSMUSG00000029082	Bst1	9.99363	2.71338	2.01911
265	chr11	ENSMUSG00000020357	Flt4	10.1073	3.19024	3.37073
266	chr13	ENSMUSG00000021559	Dapk1	11.8533	2.51087	1.72283
267	chr4	ENSMUSG00000028463	Car9	12.1287	2.25733	0.905537
268	chr6	ENSMUSG00000004655	Aqp1	12.3364	1.93741	1.04988
269	chr18	ENSMUSG00000046318	Ccbe1	14.36	4.38	n.d.
270	chr18	ENSMUSG00000025885	Myo5b	23.3407	3.89259	1.40741
271	chr10	ENSMUSG00000034127	Tspan8	28.9698	6.38491	0.90566
272	chr7	ENSMUSG00000000031	H19	182.837	15.9535	n.d.
